# Supplementary material for: Determining the reliability of the Vitalight CO2 Monitor via the assessment of the carbon dioxide profile on city transit buses
Source: PLoS One. 2026 Feb 11;21(2):e0342566. doi: 10.1371/journal.pone.0342566 (PMC12893571; doi:10.1371/journal.pone.0342566)
Supplement: S1 Table — Full study data set. (XLSX) [file pone.0342566.s001.xlsx]

## Sheet: Coding
Month			Time			Capacity			Windows			Position on Bus			All Factors			Factor Short Forms
1	Jan		0	Morning		0	Very Low		0	Open		0	Front left		999	No response		V_[CO2]_Time1	Vitalight CO2 measurement at time 1
2	Feb		1	Afternoon		1	Low		1	Closed		1	Middle left					V_[CO2]_Time2	Vitalight CO2 measurement at time 2
3	Mar		2	Evening		2	Low-Medium					2	Back left					A_[CO2]_Time1	Aranet CO2 measurement at time 1
4	Apr					3	Medium					3	Back centre					A_[CO2]_Time2	Aranet CO2 measurement at time 2
5	May					4	Medium-High					4	Back right
6	Jun					5	High					5	Middle right
7	Jul					6	Very High					6	Front right
8	Aug
9	Sept
10	Oct
11	Nov
12	Dec

## Sheet: Data
Ride#	Month	Day	Year	Time	V_[CO2]_Time1	V_[CO2]_Time2	A_[CO2]_Time1	A_[CO2]_Time2	Temp_1	Temp_2	Humid_1	Humid_2	Capacity	Windows	#_Windows	#_Stops	Position
R1	10	17	2022	1	762	763	864	888	20	22.1	35	36	3	1	999	7	0
R2	10	18	2022	0	949	831	1191	916	16.3	20.2	49	45	5	1	999	13	1
R3	10	18	2022	1	590	619	693	710	21.2	24.2	34	32	1	1	999	7	0
R4	10	19	2022	0	794	814	937	884	13.4	20.5	57	54	2	1	999	9	5
R5	10	19	2022	1	688	560	781	680	19.4	21.6	34	33	1	1	999	7	6
R6	10	20	2022	0	945	807	1370	971	13.1	20.3	51	43	4	1	999	10	6
R7	10	20	2022	1	630	675	848	878	21.8	27.4	29	24	5	1	999	11	0
R8	10	21	2022	0	948	949	1024	1055	18.1	23.4	46	44	1	1	999	8	0
R9	10	21	2022	1	660	799	750	935	23	23.2	39	37	2	1	999	3	6
R10	10	21	2022	1	488	542	533	579	24.7	24.6	36	36	3	0	1	2	0
R11	10	21	2022	1	559	571	592	655	21	21.5	38	40	1	0	1	5	0
R12	10	24	2022	0	866	573	934	649	17	20.8	54	47	2	1	999	8	1
R13	10	24	2022	1	776	1273	923	1386	25.3	20.2	31	40	4	1	999	10	0
R14	10	26	2022	0	961	695	1103	785	20	21	65	61	3	1	999	9	1
R15	10	26	2022	1	512	473	540	534	20.3	21.6	49	51	2	0	2	8	0
R16	10	27	2022	0	680	519	789	617	14.4	18.5	43	35	3	1	999	9	5
R17	10	28	2022	0	877	563	945	620	12.6	13.9	48	41	2	1	999	7	5
R18	10	28	2022	1	721	900	684	867	23	23.5	31	31	3	1	999	4	0
R19	10	28	2022	1	400	462	514	525	21	21.2	32	30	0	1	999	3	5
R20	10	28	2022	2	818	928	894	1008	18.3	20.5	38	35	2	1	999	7	6
R21	10	31	2022	0	988	1168	977	1314	16.7	19.9	51	52	3	1	999	9	0
R22	10	31	2022	1	605	652	646	689	26.1	23.4	29	35	3	0	1	7	0
R23	11	1	2022	0	1004	1024	1273	1120	17.4	21.5	45	42	3	1	999	11	1
R24	11	1	2022	1	590	623	715	651	26.7	25.6	33	32	3	1	999	6	0
R25	11	2	2022	0	814	726	860	780	16.6	15.5	46	49	2	1	999	10	5
R26	11	2	2022	1	653	673	678	741	24.3	23.1	34	36	2	1	999	8	0
R27	11	3	2022	0	1112	964	1224	1019	20	21.9	53	49	2	1	999	12	2
R28	11	4	2022	0	896	801	989	927	21.4	22.7	48	51	1	1	999	9	5
R29	11	4	2022	1	454	467	525	512	25.9	25.9	38	37	1	0	1	3	2
R30	11	4	2022	1	421	456	504	516	21.1	22.1	47	46	1	0	2	2	0
R31	11	4	2022	1	652	544	714	627	22	23	47	45	1	1	999	4	0
R32	11	7	2022	0	1051	805	1011	869	17.9	18	33	33	4	1	999	10	6
R33	11	7	2022	1	493	449	561	530	20.1	20	23	24	1	1	999	5	5
R34	11	9	2022	0	702	502	734	602	19.7	23.9	31	25	1	1	999	7	0
R35	11	9	2022	1	735	698	721	767	23.4	24.4	29	29	2	1	999	9	6
R36	11	10	2022	1	671	599	703	663	25.3	23.9	35	37	3	0	1	9	2
R37	11	11	2022	0	760	509	825	615	21.6	23.3	44	39	1	1	999	10	0
R38	11	11	2022	1	506	721	539	754	23.4	22.4	38	41	3	1	999	4	0
R39	11	11	2022	1	427	500	538	583	21.8	21.6	41	41	1	0	2	1	6
R40	11	11	2022	1	562	555	664	634	21.5	20.9	45	44	1	1	999	2	0
R41	11	14	2022	1	508	688	583	650	16.4	16.8	23	22	2	1	999	10	5
R42	11	15	2022	1	446	453	540	523	19.4	22.4	18	17	2	1	999	5	1
R43	11	16	2022	1	430	565	528	667	15.8	16.6	25	26	3	1	999	10	0
R44	11	17	2022	1	907	1093	933	1202	15.7	14.9	24	27	3	1	999	8	2
R45	11	18	2022	1	554	657	645	726	18.7	17.8	15	17	4	1	999	4	6
R46	11	18	2022	1	885	705	811	760	12.3	13.1	23	24	5	1	999	4	5
R47	11	18	2022	1	624	788	673	924	13.9	14.8	21	23	1	1	999	7	0
R48	11	21	2022	1	729	871	820	991	17.5	20.3	30	28	5	1	999	7	5
R49	11	22	2022	1	620	673	682	774	20.6	20	19	22	3	1	999	7	6
R50	11	24	2022	0	1035	958	1071	1032	14.6	21.4	49	35	0	1	999	11	0
R51	11	24	2022	1	524	578	585	606	21.9	21.5	31	34	1	1	999	8	0
R52	11	28	2022	0	867	610	948	646	13.5	16.2	33	31	2	1	999	10	6
R53	11	28	2022	1	713	783	815	849	22.4	28.9	22	16	4	1	999	8	6
R54	11	29	2022	0	677	611	735	710	13.2	22.7	39	25	1	1	999	12	0
R55	11	29	2022	1	643	714	661	716	20.1	22.1	24	24	1	1	999	6	6
R56	11	30	2022	0	749	707	755	709	18.2	22.4	53	45	2	1	999	12	1
R57	11	30	2022	1	487	657	553	717	16.8	17.7	22	24	2	1	999	8	0
R58	12	1	2022	0	813	721	947	794	11.2	15	35	30	3	1	999	6	3
R59	12	1	2022	1	722	731	837	782	17.6	18.8	20	19	5	1	999	7	5
R60	12	2	2022	0	867	650	907	687	15	19.6	42	34	1	1	999	8	0
R61	12	2	2022	1	545	750	612	785	20.3	19	23	25	2	1	999	2	0
R62	12	2	2022	1	671	862	748	840	17	17.2	29	31	3	1	999	2	0
R63	12	2	2022	1	596	586	589	646	19.2	20	27	25	1	0	3	4	0
R64	12	5	2022	0	696	607	798	667	13.8	18.8	36	29	1	1	999	9	6
R65	12	5	2022	1	506	561	533	608	20.8	20.2	21	24	2	1	999	8	0
R66	12	6	2022	0	788	433	827	525	12.2	24.3	41	25	0	1	999	8	6
R67	12	6	2022	1	526	515	571	562	17	14.4	18	23	2	1	999	5	6
R68	12	7	2022	0	599	470	601	561	11.8	15	36	34	1	1	999	8	0
R69	12	7	2022	1	446	567	541	620	21.8	21.2	22	23	2	1	999	2	6
R70	12	7	2022	1	946	812	910	890	12.7	13.5	40	43	4	1	999	3	1
R71	12	7	2022	1	514	503	580	573	16.8	16.3	31	32	1	1	999	4	0
R72	12	8	2022	0	760	436	847	547	10.1	15	30	22	0	1	999	6	5
R73	12	8	2022	1	476	613	537	667	21.6	16.5	14	19	2	1	999	6	0
R74	12	9	2022	0	652	462	740	550	10.3	13.7	30	25	1	1	999	11	0
R75	12	9	2022	1	447	499	533	528	21.7	19	13	17	0	1	999	3	0
R76	12	9	2022	1	542	601	574	682	6.7	7.5	29	33	3	0	1	2	0
R77	12	9	2022	1	449	408	569	510	18.8	16.3	20	22	1	1	999	2	6
R78	12	12	2022	0	741	512	737	583	12.7	10.1	22	24	1	1	999	9	0
R79	12	12	2022	1	449	496	563	595	21.7	17.1	13	17	2	0	1	6	0
R80	12	13	2022	0	816	571	908	651	12.7	14.3	25	19	1	1	999	10	6
R81	12	13	2022	1	400	429	493	512	23.7	18.9	15	17	1	0	1	4	0
R82	12	14	2022	0	870	632	957	685	12.7	17.6	27	22	1	1	999	10	1
R83	12	15	2022	0	643	459	667	554	13.9	20.2	33	24	1	1	999	7	6
R84	12	16	2022	0	895	672	1018	733	17.2	21.2	46	35	0	1	999	5	6
R85	1	4	2023	1	411	429	482	525	20.5	18	23	25	1	1	999	7	0
R86	1	5	2023	0	498	400	504	462	11.6	11.2	27	28	0	0	1	7	0
R87	1	5	2023	1	525	640	682	694	20.5	19.7	22	23	1	1	999	9	0
R88	1	6	2023	0	618	400	692	501	11.5	22.1	42	20	1	1	999	7	4
R89	1	6	2023	1	400	549	489	645	22.5	22.3	18	21	2	1	999	2	1
R90	1	6	2023	1	600	748	692	792	24	22.7	24	26	1	1	999	1	0
R91	1	6	2023	1	550	568	585	579	23.1	20.8	25	24	1	1	999	5	0
R92	1	9	2023	0	870	713	875	752	17.9	21.4	39	28	3	1	999	9	1
R93	1	9	2023	1	709	736	828	802	18.2	17.9	26	26	5	1	999	8	5
R94	1	10	2023	0	741	848	752	947	10.1	13.4	26	29	4	1	999	11	0
R95	1	10	2023	1	631	677	754	813	18.4	15.4	15	18	2	1	999	9	0
R96	1	11	2023	0	1214	935	1245	1002	12.1	16.6	29	24	4	1	999	7	3
R97	1	11	2023	1	731	802	733	936	20.1	17.2	17	21	3	1	999	9	5
R98	1	12	2023	0	867	823	917	986	19.8	19.3	38	33	3	1	999	11	5
R99	1	12	2023	1	503	519	515	584	17	15.4	23	30	4	1	999	9	0
R100	1	13	2023	0	828	695	997	744	14.8	17.7	26	23	1	1	999	10	0
R101	1	13	2023	1	751	732	863	782	18.2	22.4	20	17	3	1	999	6	6
R102	1	16	2023	0	758	618	851	750	14	20.1	30	21	3	1	999	13	1
R103	1	16	2023	1	504	703	563	801	21.8	20.3	15	19	4	1	999	6	5
R104	1	17	2023	0	778	480	853	591	14.4	18.8	35	29	1	1	999	7	5
R105	1	17	2023	1	714	685	737	812	19.7	16.1	31	35	3	1	999	8	1
R106	1	18	2023	0	614	441	697	512	20.8	21.2	36	28	3	1	999	10	1
R107	1	18	2023	1	545	664	629	721	20.4	17.4	26	31	3	1	999	9	0
R108	1	19	2023	0	926	774	938	862	12.1	14.4	31	31	3	1	999	11	6
R109	1	20	2023	1	418	453	586	580	22.4	22.7	22	21	0	1	999	2	5
R110	1	20	2023	1	507	665	596	745	19.4	18.5	21	23	2	1	999	7	0
R111	1	23	2023	0	940	985	1091	1104	19.8	17.7	34	33	4	1	999	10	5
R112	1	23	2023	1	727	980	786	1131	22.7	21.3	20	24	4	1	999	7	4
R113	1	24	2023	0	1069	671	1079	775	14.6	16.7	39	31	2	1	999	9	5
R114	1	24	2023	1	623	579	699	665	18.4	19.7	20	19	3	1	999	7	2
R115	1	25	2023	0	630	605	663	679	11.6	17.8	39	28	2	1	999	9	5
R116	1	25	2023	1	529	613	605	690	20.3	17.1	21	25	3	1	999	7	6
R117	1	26	2023	0	1061	709	1067	836	13.3	23.7	31	20	4	1	999	10	1
R118	1	27	2023	0	940	774	1004	872	10.4	18.1	28	17	1	1	999	10	0
R119	1	27	2023	1	599	647	679	667	21.7	21.1	30	25	1	1	999	3	5
R120	1	30	2023	0	775	781	852	780	17.1	14.5	22	23	3	1	999	10	5
R121	1	30	2023	1	471	633	515	690	20.8	18.2	13	17	5	1	999	8	5
R122	1	31	2023	0	733	619	793	725	12.2	12.9	17	16	3	1	999	9	6
R123	1	31	2023	1	627	1009	695	1045	21.3	21.9	15	19	2	1	999	8	5
R124	2	6	2023	0	732	795	770	882	9.3	14.5	28	23	3	1	999	11	5
R125	2	6	2023	1	401	628	494	731	19.9	22.7	16	17	3	1	999	7	1
R126	2	7	2023	0	1096	961	1304	1071	16.6	20	47	38	2	1	999	8	6
R127	2	7	2023	1	643	531	801	657	22.3	18.9	26	29	2	1	999	6	5
R128	2	8	2023	0	793	623	773	672	21.3	22	26	27	2	1	999	9	5
R129	2	8	2023	1	520	654	603	692	22.9	20.7	22	25	2	1	999	8	6
R130	2	9	2023	0	952	740	904	845	15.1	17.2	34	34	2	1	999	8	5
R131	2	9	2023	1	667	811	665	887	20.9	19.1	23	29	3	1	999	6	6
R132	2	13	2023	0	886	997	1110	1174	16.8	27.9	37	23	2	1	999	8	1
R133	2	13	2023	1	576	619	660	695	22.6	19.1	21	27	3	1	999	7	0
R134	2	15	2023	0	595	623	706	757	10.6	16.6	56	46	2	1	999	7	6
R135	2	15	2023	1	691	672	803	686	19.3	18.6	41	41	999	1	999	7	4
R136	2	16	2023	0	834	635	1020	761	11.5	19.2	35	20	3	1	999	10	1
R137	2	16	2023	1	675	829	755	976	19.4	18.9	17	19	3	1	999	7	5
R138	2	22	2023	0	544	478	642	590	11.9	13.5	19	20	1	1	999	7	6
R139	2	22	2023	1	400	520	532	667	21.5	19.5	12	15	2	1	999	5	5
R140	2	23	2023	0	491	400	687	475	6.2	14.6	27	19	1	1	999	9	6
R141	2	23	2023	1	445	676	591	809	19.7	16.6	12	17	1	1	999	6	6
R142	2	24	2023	0	679	493	819	636	7.6	12	25	19	1	1	999	7	1
R143	2	24	2023	1	450	470	582	560	21.4	18.7	17	12	0	1	999	2	5
R144	2	27	2023	0	775	824	999	913	8.1	11.4	25	24	2	1	999	11	6
R145	2	28	2023	0	773	515	863	618	12.8	16.2	33	28	1	1	999	9	0
R146	2	28	2023	1	513	580	595	628	21.6	18.3	22	27	3	1	999	6	0
R147	3	1	2023	0	1120	1005	1235	1134	11.2	21.8	47	26	2	1	999	8	3
R148	3	1	2023	1	646	883	710	990	21.7	18.2	24	30	3	1	999	9	5
R149	3	2	2023	0	712	658	796	731	5.1	12.4	41	38	3	1	999	9	1
R150	3	2	2023	1	599	517	643	642	18.1	17.6	19	20	2	1	999	7	5
R151	3	3	2023	0	663	699	747	819	11.9	13.5	22	22	2	1	999	10	0
R152	3	6	2023	0	1039	819	1027	971	8.8	18.7	45	27	2	1	999	10	5
R153	3	6	2023	1	474	574	582	693	18.8	16.2	18	24	3	1	999	7	0
R154	3	7	2023	0	854	618	1003	696	4.6	12.4	31	25	1	1	999	10	6
R155	3	7	2023	1	576	404	646	537	18	19.2	17	15	2	0	1	5	6
R156	3	8	2023	0	794	603	900	753	11.4	14	24	20	1	1	999	8	1
R157	3	8	2023	1	604	643	677	696	21.7	20.9	16	16	2	1	999	7	6
R158	3	10	2023	0	662	502	715	622	8.4	15.2	38	25	1	1	999	6	6
R159	3	13	2023	0	547	496	648	637	10.5	14.1	31	27	1	1	999	9	6
R160	3	13	2023	1	537	683	644	782	19.7	19.9	19	23	3	1	999	7	0
R161	3	14	2023	0	750	601	939	723	10.9	13.2	27	26	1	1	999	8	0
R162	3	14	2023	1	556	476	611	607	20.4	19.7	17	16	2	1	999	6	0
R163	3	15	2023	0	581	568	848	672	10.2	14.3	27	20	1	1	999	5	6
R164	3	15	2023	1	448	492	603	653	22.8	19.3	12	14	2	1	999	9	5
R165	3	16	2023	0	791	580	855	693	11.3	15.6	40	37	2	1	999	10	6
R166	3	20	2023	1	470	689	654	827	17.8	17.3	20	24	4	1	999	8	0
R167	3	21	2023	0	997	847	1137	946	5.5	13	47	35	3	1	999	7	2
R168	3	22	2023	0	819	816	920	881	8	16.1	30	25	2	1	999	8	5
R169	3	22	2023	1	713	659	812	722	16.3	18.2	38	32	1	1	999	8	6
R170	3	23	2023	0	628	481	743	595	14.2	21.1	44	37	1	1	999	8	1
R171	3	23	2023	1	528	528	671	684	17.5	20.8	27	23	2	1	999	6	5
R172	3	24	2023	0	798	732	970	870	9.4	15.1	31	35	2	1	999	11	6
R173	3	24	2023	1	438	489	569	591	19	18	23	23	2	0	1	5	6
R174	3	27	2023	0	734	658	847	785	9.7	20.1	35	27	3	1	999	8	1
R175	3	27	2023	1	584	700	662	708	18.3	18.4	21	22	5	1	999	10	5
R176	3	28	2023	0	1072	934	1292	1218	11.2	20.1	35	26	3	1	999	7	5
R177	3	28	2023	1	819	677	990	751	19.8	19.4	21	21	2	1	999	7	4
R178	3	29	2023	0	868	627	1020	758	13.4	14.2	32	34	1	1	999	8	6
R179	3	29	2023	1	580	616	766	750	13.5	17.8	25	20	3	1	999	5	6
R180	3	30	2023	0	744	687	916	783	12.5	14.9	27	23	2	1	999	6	5
R181	3	31	2023	1	583	551	725	730	22	21.9	14	14	2	1	999	7	5
R182	4	3	2023	0	802	664	975	808	11.1	14.7	49	44	1	1	999	8	0
R183	4	3	2023	1	509	680	586	759	21.8	19.6	25	30	2	1	999	8	0
R184	4	4	2023	0	788	622	835	608	7.8	13	34	28	1	1	999	8	5
R185	4	4	2023	1	400	493	510	638	16.3	14.6	16	18	1	1	999	5	0
R186	4	5	2023	0	729	571	803	678	9.8	15.5	49	39	1	1	999	6	0
R187	4	11	2023	1	400	400	486	465	24.9	24.7	23	22	1	0	1	3	1
R188	4	12	2023	0	1111	627	1142	694	23.6	33.9	30	17	2	1	999	10	1
R189	4	12	2023	1	400	400	525	520	28.5	26.4	27	30	4	0	4	5	0
R190	4	13	2023	0	827	438	872	564	14	16.4	52	42	1	1	999	8	0
R191	4	13	2023	1	400	422	562	571	28.2	29.1	30	28	4	0	3	10	0
R192	4	14	2023	0	833	604	888	708	15.6	19.3	39	32	1	1	999	8	0
R193	4	14	2023	1	400	400	515	510	25.9	24	25	25	1	0	4	6	5
R194	4	17	2023	0	841	695	909	775	18.7	15.6	44	43	4	1	999	8	6
R195	4	17	2023	1	595	683	736	796	23.5	25.1	26	25	2	1	999	6	1
R196	4	18	2023	0	451	400	594	521	13	18	42	33	1	0	2	7	6
R197	4	18	2023	1	562	535	662	660	20.2	20.4	26	26	2	1	999	6	0
R198	4	19	2023	0	524	400	625	520	10.9	16.4	32	25	1	1	999	8	0
R199	4	19	2023	1	435	479	593	605	20.4	19	20	20	3	0	1	9	5
R200	4	20	2023	0	591	400	732	467	13.5	19.7	35	23	1	1	999	7	5
R201	4	20	2023	1	507	672	596	781	20.1	23.8	24	21	1	1	999	3	1
R202	4	21	2023	0	963	719	1089	847	15.1	19.7	54	37	3	1	999	10	6
R203	4	24	2023	1	521	754	574	849	18.1	20.9	40	44	4	1	999	6	6
R204	4	25	2023	1	638	799	796	897	18.5	18	27	30	5	1	999	9	0
R205	4	26	2023	0	748	446	805	592	14.4	18.7	39	32	1	1	999	10	5
R206	4	26	2023	1	501	718	588	810	18.7	17.8	23	26	3	1	999	8	6
R207	4	27	2023	0	656	414	721	538	16.9	22.1	38	37	1	1	999	7	5
R208	4	27	2023	1	451	679	625	716	21.5	22	25	24	3	0	1	9	1
R209	4	28	2023	0	1047	766	1123	1074	17.3	25.5	44	38	1	1	999	8	5
R210	5	1	2023	0	1075	754	1164	858	16.7	17.8	53	51	1	1	999	9	4
R211	5	1	2023	1	504	620	596	698	20.8	26.6	42	34	2	1	999	5	1
R212	5	2	2023	0	816	421	905	582	14.4	19.2	51	42	1	1	999	7	5
R213	5	2	2023	1	587	1004	652	1068	19.9	20.9	38	41	5	1	999	6	0
R214	5	3	2023	0	811	630	926	753	17.2	21.5	49	40	1	1	999	6	6
R215	5	3	2023	1	478	808	529	922	21.1	19.6	35	39	5	1	999	8	0
R216	5	4	2023	0	797	532	916	606	18.2	22.2	45	39	1	1	999	8	6
R217	5	5	2023	0	712	410	797	559	16.6	23.3	51	36	1	1	999	6	5
R218	5	8	2023	0	710	419	749	543	16.3	29.1	34	18	1	0	1	9	2
R219	5	9	2023	1	411	539	533	575	25.4	25.2	19	18	4	0	3	5	0
R220	5	10	2023	0	550	412	634	538	21.2	23.1	32	28	1	0	1	8	6
R221	5	10	2023	1	493	470	613	588	27.6	28.8	25	21	6	0	7	7	0
R222	5	12	2023	0	697	545	716	608	20.7	21.4	48	48	1	1	999	9	6
R223	5	15	2023	1	400	400	518	554	26.2	27.4	20	19	3	0	2.5	5	0
R224	5	16	2023	0	925	600	996	699	21.8	22.5	42	30	1	0	1	9	2
R225	5	16	2023	1	516	701	634	785	20.8	20.2	26	28	3	0	1	5	5
R226	5	17	2023	0	870	802	948	890	19.3	18.8	29	25	1	1	999	10	6
R227	5	23	2023	0	1033	1098	1042	1220	20	21.2	41	44	2	1	999	9	6
R228	5	23	2023	1	514	400	645	499	26.9	27.3	31	29	4	0	5	7	6
R229	5	24	2023	0	794	558	797	642	19.3	16.7	35	36	1	1	999	6	0
R230	5	25	2023	0	755	739	807	901	19.3	18.3	30	31	1	1	999	6	0
R231	5	29	2023	0	889	746	954	883	21.8	23.6	37	35	1	1	999	6	0
R232	5	29	2023	1	584	751	807	878	27.7	26.1	31	30	4	0	2	6	5
R233	5	31	2023	0	1174	742	1206	803	22.2	21	47	50	3	1	999	11	5
R234	6	1	2023	0	588	430	647	523	23.1	24.5	54	51	1	0	2	7	0
R235	6	5	2023	0	715	449	719	545	21.5	21.8	45	44	1	1	999	9	0
R236	6	6	2023	0	904	845	926	923	20.2	20.8	37	38	1	1	999	9	0
R237	6	6	2023	1	789	1120	924	1233	23.8	22.7	27	31	4	1	999	7	0
R238	6	15	2023	0	771	588	787	678	22	21.5	50	51	1	1	999	8	6
R239	6	16	2023	0	748	565	823	664	21.5	21	53	53	1	1	999	8	0
R240	6	19	2023	0	689	476	739	589	22	23.2	46	46	2	0	3	9	5
R241	6	19	2023	1	727	824	818	949	24.7	22.4	38	45	3	0	2	4	0
R242	6	20	2023	0	687	455	698	551	22.6	24.3	52	48	2	0	1	9	1
R243	6	21	2023	0	771	522	840	598	22.7	21.1	48	52	2	0	2	9	0
R244	6	29	2023	0	655	500	711	566	21.7	22.8	50	51	1	0	2	6	0
R245	7	4	2023	1	426	611	584	684	27.9	28	47	45	2	1	999	8	0
R246	7	5	2023	0	867	682	851	639	26.3	23.7	55	58	2	1	999	10	1
R247	7	11	2023	0	806	537	889	613	23.4	21.5	48	45	1	1	999	6	4
R248	7	11	2023	1	494	572	620	695	26.3	28.7	43	36	5	0	3	6	6
R249	7	12	2023	1	509	591	602	600	24.9	23.3	40	43	2	0	2	8	5
R250	7	18	2023	0	1010	966	1087	995	21.1	22.4	58	55	2	1	999	6	2
